# Supplementary material for: A Label-Free Cell-Based Biosensor Method for Ethanol Quantification Using Temperature-Induced Spontaneous Cell Detachment
Source: Biosensors (Basel). 2026 Jun 25;16(7):355. doi: 10.3390/bios16070355 (PMC13406514; doi:10.3390/bios16070355)
Supplement: Supplementary file 1 [file biosensors-16-00355-s001.zip]

Archive with 1 entries (1 files):
- biosensors-4306216-supplementary.pdf
